# Supplementary material for: Stable Luminescent Poly(Allylaminehydrochloride)-Templated Copper Nanoclusters for Selectively Turn-Off Sensing of Deferasirox in β-Thalassemia Plasma
Source: Pharmaceuticals (Basel). 2021 Dec 16;14(12):1314. doi: 10.3390/ph14121314 (PMC8706525; doi:10.3390/ph14121314)
Supplement: Supplementary file 1 [file pharmaceuticals-14-01314-s001.zip]

Archive with 1 entries (1 files):
- pharmaceuticals-1492294-supplementary.pdf
